# Supplementary material for: Periodontitis, Endothelial Dysfunction, and Systemic Inflammation: A Systematic Review and Meta-Analysis of Flow-Mediated Dilation
Source: Biomedicines. 2026 May 14;14(5):1106. doi: 10.3390/biomedicines14051106 (PMC13204477; doi:10.3390/biomedicines14051106)
Supplement: Supplementary file 1 [file biomedicines-14-01106-s001.zip]

Archive with 1 entries (1 files):
- biomedicines-4279028-supplementary.pdf
